# Supplementary material for: Directionally Locked Heteroepitaxy with a Structurally Modulated van der Waals Material
Source: ACS Nano. 2026 Jun 23;20(26):18780–91. doi: 10.1021/acsnano.6c04146 (PMC13348181; doi:10.1021/acsnano.6c04146)
Supplement: Supplementary file 1 [file nn6c04146_si_001.cif]

#======================================================================
# CRYSTAL DATA
#----------------------------------------------------------------------
data_VESTA_phase_1

_chemical_name_common                  'Cobalt telluride (1/1)'
_cell_length_a                         3.888000
_cell_length_b                         3.888000
_cell_length_c                         5.378000
_cell_angle_alpha                      90.000000
_cell_angle_beta                       90.000000
_cell_angle_gamma                      120.000000
_cell_volume                           70.405069
_space_group_name_H-M_alt              'P 63/m m c'
_space_group_IT_number                 194

loop_
_space_group_symop_operation_xyz
   'x, y, z'
   '-x, -y, -z'
   '-y, x-y, z'
   'y, -x+y, -z'
   '-x+y, -x, z'
   'x-y, x, -z'
   '-x, -y, z+1/2'
   'x, y, -z+1/2'
   'y, -x+y, z+1/2'
   '-y, x-y, -z+1/2'
   'x-y, x, z+1/2'
   '-x+y, -x, -z+1/2'
   'y, x, -z'
   '-y, -x, z'
   'x-y, -y, -z'
   '-x+y, y, z'
   '-x, -x+y, -z'
   'x, x-y, z'
   '-y, -x, -z+1/2'
   'y, x, z+1/2'
   '-x+y, y, -z+1/2'
   'x-y, -y, z+1/2'
   'x, x-y, -z+1/2'
   '-x, -x+y, z+1/2'

loop_
   _atom_site_label
   _atom_site_occupancy
   _atom_site_fract_x
   _atom_site_fract_y
   _atom_site_fract_z
   _atom_site_adp_type
   _atom_site_B_iso_or_equiv
   _atom_site_type_symbol
   Co1        1.0     0.000000     0.000000     0.000000    Biso  ? Co
   Te1        1.0     0.333333     0.666667     0.250000    Biso  ? Te
