# Supplementary material for: Directionally Locked Heteroepitaxy with a Structurally Modulated van der Waals Material
Source: ACS Nano. 2026 Jun 23;20(26):18780–91. doi: 10.1021/acsnano.6c04146 (PMC13348181; doi:10.1021/acsnano.6c04146)
Supplement: Supplementary file 3 [file nn6c04146_si_003.cif]

#======================================================================
# CRYSTAL DATA
#----------------------------------------------------------------------
data_VESTA_phase_1

_chemical_name_common                  'Cobalt tantalum telluride (2/1/2)'
_cell_length_a                         6.6080(10)
_cell_length_b                         6.5790(10)
_cell_length_c                         17.781(3)
_cell_angle_alpha                      90.000000
_cell_angle_beta                       90.000000
_cell_angle_gamma                      90.000000
_cell_volume                           773.011745
_space_group_name_H-M_alt              'P m c n'
_space_group_IT_number                 62

loop_
_space_group_symop_operation_xyz
   'x, y, z'
   '-x, -y, -z'
   '-x, y+1/2, -z+1/2'
   'x, -y+1/2, z+1/2'
   'x+1/2, -y, -z'
   '-x+1/2, y, z'
   '-x+1/2, -y+1/2, z+1/2'
   'x+1/2, y+1/2, -z+1/2'

loop_
   _atom_site_label
   _atom_site_occupancy
   _atom_site_fract_x
   _atom_site_fract_y
   _atom_site_fract_z
   _atom_site_adp_type
   _atom_site_B_iso_or_equiv
   _atom_site_type_symbol
   Ta1        1.0     0.250000     0.65050(10)  0.27815(3)  Bani  0.510588 Ta
   Ta2        1.0     0.250000     0.15125(10)  0.23485(3)  Bani  0.442158 Ta
   Te1        1.0     0.250000     0.1536(2)    0.39315(5)  Bani  0.631655 Te
   Te2        1.0     0.250000     0.6496(2)    0.08670(5)  Bani  0.584281 Te
   Te3        1.0     0.99704(10)  0.65072(9)   0.40629(3)  Bani  0.610600 Te
   Co1        1.0     0.0342(2)    0.8451(2)    0.18111(7)  Bani  0.518483 Co
   Co2        1.0     0.0329(2)    0.4564(2)    0.18091(7)  Bani  0.573753 Co

loop_
   _atom_site_aniso_label
   _atom_site_aniso_U_11
   _atom_site_aniso_U_22
   _atom_site_aniso_U_33
   _atom_site_aniso_U_12
   _atom_site_aniso_U_13
   _atom_site_aniso_U_23
   Ta1	 0.00610  0.00680  0.00650  0.00000  0.00000  0.00030
   Ta2	 0.00580  0.00550  0.00550  0.00000  0.00000  0.00000
   Te1	 0.00710  0.01020  0.00670  0.00000  0.00000 -0.00010
   Te2	 0.00740  0.00810  0.00670  0.00000  0.00000  0.00060
   Te3	 0.01020  0.00690  0.00610 -0.00010  0.00020  0.00030
   Co1	 0.00800  0.00480  0.00690  0.00020  0.00000 -0.00020
   Co2	 0.00860  0.00650  0.00670  0.00000 -0.00030  0.00070
