# Supplementary material for: Directionally Locked Heteroepitaxy with a Structurally Modulated van der Waals Material
Source: ACS Nano. 2026 Jun 23;20(26):18780–91. doi: 10.1021/acsnano.6c04146 (PMC13348181; doi:10.1021/acsnano.6c04146)
Supplement: Supplementary file 4 [file nn6c04146_si_004.cif]

#======================================================================
# CRYSTAL DATA
#----------------------------------------------------------------------
data_VESTA_phase_1

_chemical_name_common                  'Tantalum cobalt telluride (1/2/2)'
_cell_length_a                         3.3040(10)
_cell_length_b                         6.5700(10)
_cell_length_c                         17.781(3)
_cell_angle_alpha                      90.000000
_cell_angle_beta                       90.000000
_cell_angle_gamma                      90.000000
_cell_volume                           385.977147
_space_group_name_H-M_alt              'P m n b'
_space_group_IT_number                 62

loop_
_space_group_symop_operation_xyz
   'x, y, z'
   '-x, -y, -z'
   '-x, -y+1/2, z+1/2'
   'x, y+1/2, -z+1/2'
   'x+1/2, -y, -z'
   '-x+1/2, y, z'
   '-x+1/2, y+1/2, -z+1/2'
   'x+1/2, -y+1/2, z+1/2'

loop_
   _atom_site_label
   _atom_site_occupancy
   _atom_site_fract_x
   _atom_site_fract_y
   _atom_site_fract_z
   _atom_site_adp_type
   _atom_site_B_iso_or_equiv
   _atom_site_type_symbol
   Ta1        1.0     0.250000     0.90484(5)  -0.27681(2)  Bani  0.339514 Ta
   Co1        1.0     0.750000     0.6006(2)   -0.31644(6)  Bani  0.463213 Co
   Co2        1.0     0.750000     0.7117(2)   -0.18147(6)  Bani  0.473741 Co
   Te1        1.0     0.250000     0.90874(9)  -0.10469(3)  Bani  0.510588 Te
   Te2        1.0     0.750000     0.90413(9)  -0.40858(3)  Bani  0.436894 Te

loop_
   _atom_site_aniso_label
   _atom_site_aniso_U_11
   _atom_site_aniso_U_22
   _atom_site_aniso_U_33
   _atom_site_aniso_U_12
   _atom_site_aniso_U_13
   _atom_site_aniso_U_23
   Ta1	 0.00420  0.00660  0.00210  0.00000  0.00000 -0.00010
   Co1	 0.00830  0.00570  0.00360  0.00000  0.00000 -0.00040
   Co2	 0.00900  0.00580  0.00320  0.00000  0.00000 -0.00050
   Te1	 0.00490  0.01040  0.00410  0.00000  0.00000 -0.00020
   Te2	 0.00750  0.00710  0.00200  0.00000  0.00000 -0.00030
